# Supplementary material for: The Course of Minipuberty in Daughters of Women with Low Gestational Vitamin D Status
Source: Nutrients. 2024 Jul 21;16(14):2362. doi: 10.3390/nu16142362 (PMC11279621; doi:10.3390/nu16142362)
Supplement: Supplementary file 1 [file nutrients-16-02362-s001.zip]

Archive with 1 entries (1 files):
- nutrients-3069795-supplementary.pdf
